# Supplementary material for: Germline Variants in Angiogenesis-Related Genes Contribute to Clinical Outcome in Head and Neck Squamous Cell Carcinoma
Source: Cancers (Basel). 2022 Apr 6;14(7):1844. doi: 10.3390/cancers14071844 (PMC8997703; doi:10.3390/cancers14071844)
Supplement: Supplementary file 1 [file cancers-14-01844-s001.zip]

Archive with 1 entries (1 files):
- cancers-1593018-supplementary.pdf
